# Supplementary material for: Synthesis and Characterization of a Mg2+-Selective Probe Based on Benzoyl Hydrazine Derivative and Its Application in Cell Imaging
Source: Molecules. 2021 Apr 23;26(9):2457. doi: 10.3390/molecules26092457 (PMC8122791; doi:10.3390/molecules26092457)
Supplement: Supplementary file 1 [file molecules-26-02457-s001.zip]

Archive with 1 entries (1 files):
- molecules-1136697-supplementary.pdf
